# Supplementary material for: Rapid screening of SARS-CoV-2 infection: Good performance of nasopharyngeal and Nasal Mid-Turbinate swab for antigen detection among symptomatic and asymptomatic individuals
Source: PLoS One. 2022 Apr 1;17(4):e0266375. doi: 10.1371/journal.pone.0266375 (PMC8986327; doi:10.1371/journal.pone.0266375)
Supplement: S3 Table — (XLSX) [file pone.0266375.s003.xlsx]

## Sheet: 1
Sample ID	Sex	Presence of symptoms	Age (years old)	Ag-RDT NMTS	Ag-RDT NPS	PCR - Ct value N gene	PCR - Ct value ORF-1 gene	Potential close contact with a confirmed positive COVID-19 individual within the last 14 days	Days from onset of symptoms	Anosmia/Dysgenesis	Fever	Myalgia	Cough/Sore Throat	Others
1	M	No	33	Negative	Negative	Negative	Negative	NO
2	F	Yes	31	Negative	Negative	Negative	Negative	NO	4				X
3	F	No	43	Negative	Negative	Negative	Negative	NO
4	F	Yes	32	Negative	Negative	Negative	Negative	Yes	2		X	X		Headache - Diarrhea
5	M	Yes	17	Negative	Negative	Negative	Negative	Yes	2			X
6	M	Yes	30	Negative	Negative	Negative	Negative	NO	3	Unspecified
7	M	Yes	42	Negative	Negative	Negative	Negative	Yes	3	Unspecified
8	M	Yes	56	Negative	Negative	Negative	Negative	NO	3	Unspecified
9	F	Yes	16	Negative	Negative	Negative	Negative	Yes	2	Unspecified
10	M	Yes	17	Positive	Positive	24.5	26.6	Yes	1	Unspecified
11	F	No	56	Negative	Negative	Negative	Negative	Yes
12	M	No	39	Negative	Negative	Negative	Negative	Yes
13	F	Yes	73	Positive	Positive	24.5	26.2	NO	11	Unspecified
14	F	No	35	Positive	Positive	28.4	31.7	Yes
15	M	No	54	Negative	Negative	Negative	Negative	Yes
16	M	No	25	Negative	Negative	Negative	Negative	NO
17	M	Yes	27	Negative	Negative	Negative	Negative	NO	2		X		X
18	M	Yes	15	Negative	Negative	Negative	Negative	NO	5		X		X	Headache
19	F	Yes	22	Negative	Negative	Negative	Negative	NO	2		X		X	Headache
20	F	No	59	Negative	Negative	Negative	Negative	NO
21	M	Yes	69	Positive	Positive	20.5	22.5	Yes	3		X			Headache
22	F	Yes	18	Negative	Negative	Negative	Negative	Yes	2					Headache
23	M	Yes	43	Negative	Negative	Negative	Negative	NO	5				X	Headache
24	M	Yes	59	Negative	Negative	Negative	Negative	Yes	4				X	Headache - Diarrhea
25	F	No	18	Negative	Negative	Negative	Negative	NO
26	M	Yes	55	Negative	Negative	Negative	Negative	Yes	2		X	X
27	F	Yes	22	Negative	Negative	Negative	Negative	Yes	3					Headache
28	M	Yes	29	Negative	Negative	Negative	Negative	Yes	2			X	X
29	F	No	47	Negative	Negative	Negative	Negative	Yes
30	F	No	13	Negative	Negative	Negative	Negative	Yes
31	F	Yes	18	Positive	Positive	19	20.5	Yes	6					Headache
32	F	Yes	8	Negative	Negative	30.8	33.5	Yes	5					Headache
33	M	No	38	Negative	Negative	Negative	Negative	NO
34	F	Yes	28	Negative	Negative	Negative	Negative	NO	3	X	X		X
35	F	Yes	31	Negative	Negative	Negative	Negative	NO	4				X
36	M	Yes	16	Positive	Positive	26.1	27.6	Yes	4			X
37	M	Yes	27	Negative	Negative	Negative	Negative	NO	2			X	X
38	M	Yes	26	Negative	Negative	Negative	Negative	Yes	2				X
39	F	Yes	17	Negative	Negative	35.1	37.4	Yes	3				X
40	F	No	19	Negative	Negative	Negative	Negative	Yes
41	F	Yes	31	Negative	Negative	Negative	Negative	NO	1				X
42	M	No	42	Negative	Negative	Negative	Negative	Yes
43	F	No	47	Negative	Negative	Negative	Negative	Yes
44	F	Yes	28	Positive	Positive	23.7	25.4	Yes	4	X				Headache
45	F	No	22	Negative	Negative	Negative	Negative	Yes
46	M	No	66	Negative	Negative	Negative	Negative	Yes
47	M	Yes	38	Negative	Negative	Negative	Negative	NO	7	X			X
48	F	No	32	Negative	Negative	Negative	Negative	Yes
49	F	No	34	Negative	Negative	Negative	Negative	Yes
50	M	No	31	Negative	Negative	Negative	Negative	Yes
51	F	No	31	Negative	Negative	Negative	Negative	Yes
52	M	No	68	Negative	Negative	Negative	Negative	NO
53	F	Yes	22	Negative	Negative	Negative	Negative	Yes	4				X	Headache
54	F	No	38	Negative	Negative	Negative	Negative	Yes
55	F	No	8	Negative	Negative	Negative	Negative	Yes
56	F	Yes	18	Negative	Negative	Negative	Negative	Yes	3					Headache
57	F	No	50	Positive	Positive	26.5	28	Yes
58	F	Yes	27	Negative	Negative	Negative	Negative	NO	3			X	X
59	F	Yes	45	Negative	Negative	Negative	Negative	Yes	3		X			Headache - Diarrhea
60	M	Yes	20	Negative	Negative	Negative	Negative	Yes	5	X
61	M	No	17	Negative	Negative	Negative	Negative	NO
62	M	No	37	Negative	Negative	Negative	Negative	NO
63	M	Yes	20	Negative	Negative	Negative	Negative	Yes	2			X
64	M	Yes	41	Negative	Negative	Negative	Negative	Yes	2		X
65	F	No	4	Negative	Negative	Negative	Negative	Yes
66	F	No	8	Negative	Negative	Negative	Negative	Yes
67	M	No	35	Negative	Negative	Negative	Negative	Yes
68	M	No	23	Negative	Negative	Negative	Negative	NO
69	M	No	51	Positive	Positive	20.4	22.6	Yes
70	F	No	78	Negative	Negative	Negative	Negative	Yes
71	M	No	23	Negative	Negative	Negative	Negative	Yes
72	M	No	40	Negative	Negative	Negative	Negative	Yes
73	F	No	59	Negative	Negative	Negative	Negative	NO
74	F	No	46	Negative	Negative	Negative	Negative	NO
75	F	Yes	21	Negative	Negative	Negative	Negative	NO	6	Unspecified
76	F	No	67	Negative	Negative	Negative	Negative	Yes
77	M	Yes	26	Negative	Negative	Negative	Negative	Yes	1				X
78	F	No	43	Negative	Negative	Negative	Negative	Yes
79	M	No	27	Negative	Negative	Negative	Negative	Yes
80	F	No	43	Negative	Negative	Negative	Negative	Yes
81	M	No	29	Negative	Negative	Negative	Negative	NO
82	M	No	39	Negative	Negative	Negative	Negative	Yes
83	F	Yes	19	Negative	Negative	Negative	Negative	NO	2	Unspecified
84	M	Yes	32	Negative	Negative	Negative	Negative	Yes	4	Unspecified
85	M	No	37	Negative	Negative	Negative	Negative	Yes
86	M	No	30	Negative	Negative	Negative	Negative	NO
87	F	Yes	53	Negative	Positive	Negative	Negative	NO	4	Unspecified
88	F	Yes	22	Positive	Positive	27.6	29.8	NO	2	Unspecified
89	F	Yes	22	Negative	Negative	Negative	Negative	Yes	3	Unspecified
90	F	No	30	Negative	Positive	32.6	36.2	Yes
91	F	Yes	46	Negative	Positive	28.3	30.5	Yes	3	Unspecified
92	F	No	6	Negative	Negative	Negative	Negative	Yes
93	M	No	29	Negative	Negative	Negative	Negative	Yes
94	F	No	26	Negative	Negative	Negative	Negative	Yes
95	M	Yes	45	Negative	Negative	Negative	Negative	NO	3	Unspecified
96	F	No	75	Negative	Negative	Negative	Negative	NO
97	M	Yes	21	Negative	Negative	Negative	Negative	Yes	2	Unspecified
98	M	Yes	24	Positive	Positive	23.2	25.7	Yes	4	Unspecified
99	M	No	36	Negative	Negative	Negative	Negative	NO
100	M	Yes	17	Negative	Negative	Negative	Negative	Yes	4	Unspecified
101	F	No	68	Negative	Negative	Negative	Negative	NO
102	M	No	72	Negative	Negative	Negative	Negative	NO
103	M	Yes	66	Negative	Negative	Negative	Negative	Yes	3	X		X
104	F	Yes	38	Negative	Negative	Negative	Negative	Yes	2				X
105	F	No	29	Negative	Negative	Negative	Negative	Yes
106	F	Yes	72	Positive	Positive	19.2	22	NO	4		X	X
107	M	Yes	64	Negative	Positive	31	34	Yes	8	X	X	X
108	M	No	55	Positive	Positive	27.3	31	Yes
109	M	No	7	Positive	Positive	28.8	32.7	Yes
110	M	No	16	Negative	Negative	Negative	Negative	Yes
111	F	Yes	33	Negative	Negative	Negative	Negative	Yes	4			X	X
112	M	Yes	49	Positive	Positive	25.3	26.7	Yes	7			X
113	F	No	29	Negative	Negative	Negative	Negative	Yes
114	F	Yes	27	Negative	Negative	Negative	Negative	Yes	3			X
115	F	No	3	Negative	Negative	Negative	Negative	Yes
116	M	No	67	Negative	Negative	Negative	Negative	Yes
117	F	Yes	34	Negative	Negative	Negative	Negative	NO	4		X			Diarrhea
118	M	No	25	Negative	Negative	Negative	Negative	Yes
119	M	Yes	7	Positive	Positive	18.9	21.6	Yes	5	X				Headache
120	M	Yes	42	Positive	Positive	24	27.1	Yes	3	X		X		Headache
121	M	No	20	Negative	Negative	Negative	Negative	Yes
122	M	Yes	26	Negative	Negative	Negative	Negative	NO	3	X	X
123	M	No	57	Negative	Negative	Negative	Negative	Yes
124	F	No	26	Negative	Negative	Negative	Negative	Yes
125	F	Yes	34	Positive	Positive	23.6	26.9	Yes	4		X
126	F	Yes	62	Negative	Negative	Negative	Negative	Yes	3				X	Headache
127	F	Yes	66	Positive	Positive	25	28.7	Yes	2			X	X
128	F	Yes	54	Negative	Negative	Negative	Negative	Yes	8			X
129	F	Yes	62	Negative	Positive	29.7	32.6	Yes	8	X		X
130	F	Yes	28	Negative	Negative	Negative	Negative	Yes	5		X			Diarrhea
131	F	No	28	Negative	Negative	Negative	Negative	Yes
132	M	Yes	23	Negative	Negative	Negative	Negative	Yes	8		X
133	F	No	61	Negative	Negative	Negative	Negative	Yes
134	M	Yes	22	Negative	Negative	32.8	35.3	Yes	4			X	X
135	M	Yes	28	Negative	Negative	Negative	Negative	Yes	4
136	F	Yes	26	Negative	Negative	Negative	Negative	NO	3				X
137	M	Yes	55	Positive	Positive	22.8	25.9	Yes	3			X
138	M	No	20	Negative	Negative	Negative	Negative	Yes
139	M	No	49	Positive	Positive	27.9	30.5	Yes
140	F	Yes	32	Negative	Positive	32.2	34.8	Yes	8			X
141	F	No	58	Negative	Negative	Negative	Negative	Yes
142	M	Yes	16	Negative	Negative	Negative	Negative	Yes	2				X
143	M	No	64	Negative	Negative	Negative	Negative	NO
144	F	Yes	51	Negative	Negative	Negative	Negative	Yes	4					Headache
145	M	No	17	Negative	Negative	Negative	Negative	Yes
146	F	Yes	46	Positive	Positive	22.9	25.7	Yes	5			X
147	F	Yes	36	Negative	Negative	Negative	Negative	Yes	4		X	X
148	F	No	42	Negative	Negative	Negative	Negative	NO
149	M	Yes	28	Negative	Negative	Negative	Negative	NO	2	X		X	X
150	F	Yes	50	Negative	Negative	Negative	Negative	Yes	5					Headache
151	M	Yes	16	Negative	Negative	Negative	Negative	Yes	5			X		Headache
152	F	Yes	58	Negative	Negative	Negative	Negative	Yes	8
153	M	No	18	Negative	Negative	Negative	Negative	Yes
154	M	No	39	Negative	Negative	Negative	Negative	NO
155	F	Yes	28	Negative	Negative	Negative	Negative	Yes	2				X
156	M	Yes	56	Positive	Positive	24.9	28.7	Yes	7		X	X
157	F	Yes	20	Positive	Positive	22.7	25.8	Yes	2		X			Headache
158	M	No	41	Negative	Negative	Negative	Negative	Yes
159	F	Yes	50	Negative	Negative	Negative	Negative	Yes	2				X	Headache
160	F	Yes	25	Negative	Negative	Negative	Negative	NO	5	X
161	M	Yes	45	Negative	Negative	Negative	Negative	Yes	5				X	Diarrhea
162	M	No	37	Negative	Negative	Negative	Negative	Yes
163	F	No	47	Negative	Negative	Negative	Negative	Yes
164	F	No	16	Negative	Negative	Negative	Negative	NO
165	M	No	40	Negative	Negative	Negative	Negative	NO
166	M	No	38	Negative	Negative	Negative	Negative	Yes
167	F	Yes	37	Negative	Negative	Negative	Negative	Yes	3			X		Diarrhea
168	M	Yes	16	Negative	Negative	Negative	Negative	Yes	4					Headache
169	F	No	36	Negative	Negative	Negative	Negative	Yes
170	F	No	65	Negative	Negative	Negative	Negative	NO
171	M	Yes	12	Positive	Positive	20.4	23.4	Yes	9					Headache
172	M	No	23	Negative	Negative	Negative	Negative	Yes
173	F	Yes	8	Negative	Negative	31.8	34.2	Yes	10		X			Headache
174	F	Yes	6	Negative	Negative	Negative	Negative	Yes	7					Headache
175	M	Yes	60	Positive	Positive	24.4	27.9	Yes	5				X
176	M	No	21	Negative	Negative	Negative	Negative	Yes
177	F	Yes	27	Positive	Positive	21.4	25.3	Yes	4			X		Headache
178	F	No	21	Negative	Negative	Negative	Negative	Yes
179	F	Yes	21	Negative	Negative	Negative	Negative	Yes	4				X	Headache
180	M	No	19	Negative	Negative	Negative	Negative	Yes
181	M	No	17	Negative	Negative	Negative	Negative	Yes
182	M	No	42	Negative	Negative	Negative	Negative	NO
183	F	Yes	17	Negative	Negative	Negative	Negative	Yes	4	Unspecified
184	F	Yes	17	Negative	Negative	Negative	Negative	Yes	2	Unspecified
185	M	Yes	36	Negative	Negative	Negative	Negative	NO	3	Unspecified
186	M	Yes	34	Negative	Negative	Negative	Negative	NO	4	Unspecified
187	M	Yes	22	Negative	Negative	Negative	Negative	NO	2	Unspecified
188	M	Yes	24	Negative	Negative	Negative	Negative	Yes	3	Unspecified
189	F	No	37	Negative	Negative	Negative	Negative	Yes
190	F	No	11	Positive	Positive	26.8	28.4	Yes
191	F	No	20	Negative	Negative	Negative	Negative	Yes
192	M	No	16	Positive	Positive	26.9	28.8	Yes
193	M	Yes	31	Positive	Positive	23.3	26.4	Yes	2	Unspecified
194	M	No	18	Positive	Positive	28.7	30.8	Yes
195	F	No	13	Negative	Negative	Negative	Negative	Yes
196	M	No	55	Negative	Negative	Negative	Negative	Yes
197	M	Yes	34	Negative	Negative	Negative	Negative	NO	6	Unspecified
198	F	Yes	41	Negative	Negative	Negative	Negative	Yes	2	Unspecified
199	F	No	12	Negative	Negative	Negative	Negative	Yes
200	M	No	68	Negative	Negative	Negative	Negative	NO
201	M	No	79	Negative	Negative	Negative	Negative	NO
202	F	No	67	Negative	Negative	Negative	Negative	Yes
203	F	No	42	Negative	Negative	Negative	Negative	NO
204	F	No	33	Negative	Negative	Negative	Negative	Yes
205	F	No	46	Negative	Negative	Negative	Negative	Yes
206	F	Yes	25	Positive	Positive	25.1	28.1	Yes	4			X
207	F	Yes	57	Positive	Positive	25.2	26.6	Yes	8		X			Diarrhea
208	F	Yes	17	Positive	Positive	24.5	27.6	Yes	2				X	Diarrhea
209	F	No	43	Negative	Negative	Negative	Negative	Yes
210	F	No	67	Negative	Negative	Negative	Negative	Yes
211	F	Yes	66	Negative	Negative	Negative	Negative	Yes	3				X
212	F	Yes	38	Negative	Negative	Negative	Negative	Yes	8				X
213	F	Yes	29	Negative	Negative	Negative	Negative	Yes	1				X
214	F	Yes	68	Positive	Positive	26.1	28.7	Yes	11			X
215	F	Yes	30	Negative	Negative	Negative	Negative	Yes	2				X
216	M	No	43	Negative	Negative	Negative	Negative	NO
217	F	No	15	Negative	Negative	Negative	Negative	Yes
218	M	Yes	37	Positive	Positive	25	27.8	Yes	2		X		X	Headache
219	F	Yes	35	Negative	Negative	Negative	Negative	Yes	3		X		X	Headache
220	F	Yes	19	Negative	Negative	Negative	Negative	Yes	2				X	Headache
221	M	Yes	36	Negative	Negative	Negative	Negative	NO	3			X		Headache
222	M	Yes	34	Positive	Positive	24.7	28	Yes	5		X	X	X	Headache
223	F	No	12	Negative	Negative	Negative	Negative	Yes
224	F	No	55	Positive	Positive	28	30.6	Yes
225	F	Yes	36	Negative	Negative	Negative	Negative	Yes	7					Headache - Diarrhea
226	M	Yes	37	Negative	Negative	Negative	Negative	Yes	3				X	Diarrhea
227	F	No	11	Negative	Negative	Negative	Negative	Yes
228	F	No	45	Negative	Negative	Negative	Negative	Yes
229	F	No	12	Negative	Negative	Negative	Negative	Yes
230	F	No	37	Negative	Negative	Negative	Negative	Yes
231	F	No	32	Negative	Negative	Negative	Negative	Yes
232	F	Yes	55	Positive	Positive	18.9	22.4	Yes	3	Unspecified
233	M	Yes	41	Negative	Negative	Negative	Negative	Yes	2	Unspecified
234	F	Yes	25	Negative	Negative	Negative	Negative	NO	3	Unspecified
235	M	No	16	Negative	Negative	Negative	Negative	NO
236	M	Yes	29	Negative	Negative	Negative	Negative	NO	3	Unspecified
237	M	No	36	Negative	Negative	Negative	Negative	Yes
238	F	Yes	26	Positive	Positive	23.4	26.7	Yes	2	Unspecified
239	M	No	44	Negative	Negative	Negative	Negative	Yes
240	F	No	25	Negative	Negative	Negative	Negative	NO
241	M	No	25	Negative	Negative	Negative	Negative	NO
242	M	Yes	34	Negative	Negative	Negative	Negative	NO	2	Unspecified
243	M	No	50	Negative	Negative	Negative	Negative	NO
